# Supplementary material for: LMAN1 serves as a cargo receptor for thrombopoietin
Source: JCI Insight. 2024 Dec 20;9(24):e175704. doi: 10.1172/jci.insight.175704 (PMC11665562; doi:10.1172/jci.insight.175704)
Supplement: Supporting data values [file jciinsight-9-175704-s021.xlsx]

## Sheet: Figure 1B
Platelet Count
Lman1 +/+	Lman1 -/-
1377.14	1014.29
1400	848.571
1188.57	808.571
1234.29	1317.14
1114.29	642.857
728.571	931.429
1180	705.714
1480	777.143
1354.29	1020
1357.14	1051.43
974.286	708.571
1171.43	1005.71
1305.71	1214.29
1300	1028.57
	905.714
	760
	1111.43
	1251.43

## Sheet: Figure 1C
MPV
Lman1 +/+	Lman1 -/-
8.3	8.7
8.3	8.1
8	8.6
6.9	8.2
7.9	8.5
7.7	6.4
6.4	6.7
8.2	6.7
8	6.3
7.4	6.4
7.8	8.7
7.6	8
7.3	7.5
7.9	7.9
	7.8
	8.5
	7.5
	6.8

## Sheet: Figure 1D
WBC
Lman1 +/+	Lman1 -/-
9.37143	4.45714
6.97143	7.74286
6.54286	5.57143
6.11429	5.17143
5.62857	6.34286
8.28571	8.97143
7.88571	9.28571
8.77143	7.4
4.37143	6.94286
2.74286	3.94286
3.31429	8.91429
2	9
3.8	2.71429
4.62857	2.82857
	3
	7.05714
	1.94286
	3.31429

## Sheet: Figure 1E
Hemoglobin
Lman1 +/+	Lman1 -/-
17.5	18.3
18	19.3
18.5	18
18.2	13.7
18.7	18
15.7	19
17.9	18.1
17.9	17.2
18	19.5
18.3	18.1
16.8	16.1
17.9	19.8
18.7	17.4
19.1	18.6
	19.5
	17.7
	19
	20.2

## Sheet: Figure 1F
Platelet Count
Lman1 +/+	Lman1 +/-	Lman1 -/-	Lman1 cgt/cgt
1377.14	1162.86	1014.29	1085.71
1400	1034.29	848.571	1225.71
1188.57	1254.29	808.571	1220
1234.29	1400	1317.14	1022.86
1114.29	1400	642.857	1014.29
728.571	1551.43	931.429	1057.14
1180	1517.14	705.714	1328.57
1480	1220	777.143	1057.14
1354.29	1040	1020	1200
1357.14	1565.71	1051.43	1531.43
974.286		708.571	1511.43
1171.43		1005.71
1305.71		1214.29
1300		1028.57
		905.714
		760
		1111.43
		1251.43

## Sheet: Figure 2B
Platelet Count
Mcfd +/+	Mcfd-/-
1562.86	1185.71
1074.29	337.143
1411.43	811.429
1408.57	1288.57
834.286	1114.29
1354.29	1428.57
997.143	1408.57
1362.86	1171.43
905.714	1080
1074.29	825.714
888.571	1222.86
1128.57
1000

## Sheet: Figure 2C
Platelet Count
Wildtype	Mcfd-/-, Lman1 +/+	Mcfd+/+, Lman1 -/-	Mcfd-/-, Lman1 -/-
1562.86	1185.71	1068.57	1028.57
1074.29	337.143	691.429	448.571
1411.43	811.429	1091.43	302.857
1408.57	1288.57	617.143	562.857
834.286	1114.29	1148.57	1262.86
1354.29	1428.57	380	1214.29
997.143	1408.57	728.571	828.571
1362.86	1171.43	928.571	1000
905.714	1080	477.143	934.286
1074.29	825.714	885.714	1071.43
888.571	1222.86	871.429	914.286
1128.57		1094.29
728.571		351.429
1000		908.571

## Sheet: Figure 3E
MegP (%)
WT control	Lman1-/-
4.54	3.25
2.92	3.19
4.34	2.46
1.79	2.05

## Sheet: Figure 3F
MegP (cells per 2 hind limbs x10^6)
WT contorl	Lman1-/-
0.0396	0.02814
0.0256	0.02604
0.02115	0.02178
0.01386	0.0105

## Sheet: Figure 4B
Platelet count in tissue-specific KO mice
Lman1 fx/fx, or fx/+	Lman1 fx/fx, Tie2-Cre+	Lman1 fx/fx, Alb-Cre+
1380	1354.29	1008.57
991.429	1277.14	1082.86
1417.14	1365.71	1168.57
1531.43	1317.14	742.857
1268.57	1417.14	1340
1265.71	882.857	1154.29
1285.71	1374.29	1320
1631.43	1068.57	831.429
1482.86	991.429	1211.43
	1405.71	1222.86
	1271.43
	1394.29
	1414.29

[truncated: 10 more sheets: Figure 5A, Figure 5B, Figure 5D, Figure 5E, Figure 5F, Figure 5G, Figure S3B, Figure S3C, Figure S3D, Figure S5]
